# Supplementary material for: p140Cap inhibits β-Catenin in the breast cancer stem cell compartment instructing a protective anti-tumor immune response
Source: Nat Commun. 2023 May 11;14:2350. doi: 10.1038/s41467-023-37824-y (PMC10175288; doi:10.1038/s41467-023-37824-y)
Supplement: Supplementary file 3 — Source Data [file 41467_2023_37824_MOESM3_ESM.xlsx]

## Sheet: Fig. 2a
	Fig. 2a	Effects of p140Cap on tumor growth in TuBo																							Effects of p140Cap on metastasis in TuBo
	Days	Mock											p140Cap													Mock	p140Cap
	10	0	0	0	0	0	0	0	0	0	0	0	0	0	0	0	0	0	0	0	0	0	0			30	8
	12	9.68	18.28	4.19	10.21	14.13	9.16	3.14	16.49	9.16	15.31	15.31	5.23	14.13	0	0	6.28	16.49	7.33	10.34	9.8	4.19	8.18			12	9
	14	30.06	33.76	14.13	51.03	31.66	32.77	24.99	30.45	9.16	22.44	18.84	15.31	28.85	4.19	4.19	18.84	23.03	21.33	25.64	11.4	8.18	13.15			14	6
	16	55.64	60.18	15.31	67.64	55.64	48.96	37.94	41.77	9.16	29.57	29.18	22.44	58.29	8.18	9.16	34.25	41.87	37.06	41.87	11.4	14.13	19.46			41	11
	18	90.7	114.77	28.52	119.78	78.5	87.23	59.14	74.18	19.89	58.09	55.93	24.04	85.04	14.13	14.92	48.54	59.5	71.57	71.17	18.8	11.51	24.04			20	15
	20	105.84	150.72	67.15	179.9	131.88	130.77	101.69	118.93	27.08	97.21	92.17	35.59	141.3	25.94	28.59	69.8	79.45	82.46	93.77	41.87	23.03	37.68
	22	117.88	221.27	95.87	280.64	166.26	173.22	142.44	169.56	61.1	150.07	133.45	37.68	150.72	40.07	40.07	110.29	93.02	116.25	109.8	33.56	38.07	64.5
	24	117.9	248.8	114.3	396.16	216.66	209.37	155.82	193.11	97.24	214.5	242.565	53	150.7	52.4	68.3	170.08	134.63	145.65	141.89	34.74	47.72	70.42
	26	170.21	282.86	158.11	528.4	316.7	239.3	255.8	260.9	100.5	238.97	280.15	55.64	150.72	78.76	136.6	248.6	163.9	178.2	154.5	52.07	73.01	127.27
		Effects of p140Cap on tumor growth in 4T1																							Effects of p140Cap on metastasis in 4T1
	Days	Mock					p140Cap																			Mock	p140Cap
	6	0	0	0	0	0	0	0	0	0	0															9	3
	8	8.18	8.18	4.19	5.23	4.19	4.19	4.19	5.23	4.19	0															2	1
	10	33.49	33.49	14.13	22.44	14.13	14.13	14.13	16.49	14.13	14.13															15	0
	12	71.96	52.99	52.99	65.42	41.87	22.44	33.49	25.64	14.13	52.99															7	4
	14	131.88	94.99	94.99	113.04	102.9	71.96	46.05	74.18	41.87	58.29															7	1
	16	205.15	94.99	154.78	179.5	141.3	94.99	94.99	74.18	46.05	131.88															5	2
	18	250.22	235.5	179.5	235.5	250.22	131.88	102.9	98.13	71.96	131.88															26	1
	20	359.2	284.69	284.69	340.3	318.19	154.78	154.78	141.3	91.58	154.78															5	1
	22	549.5	448.69	472.31	445.1	495.92	192.33	154.78	141.3	141.3	179.5															7	0
																										13	1

## Sheet: Fig. 2b
	Fig. 2b	FACS analysis on immune infiltrate in TuBo tumors
		M1 Macrophages			M2 Macrophages			CD4 T-Lymphocites			CD8 T-Lymphocites			Natural Killer
		Mock	p140Cap		Mock	p140Cap		Mock	p140Cap		Mock	p140Cap		Mock	p140Cap
		45.63	49.99		12.65	9.37		32.22	34.21		12.07	13.19		1.2	1.19
		44.15	46.58		17.81	16.37		23.77	6.65		10.1	14.89		1.76	2.44
		42.72	38.14		17.03	3.64		15.66	2.19		5.17	11.05		0.6	0.6
		32.56	27.84		17.31	7.6		27.65	45.5		10.44	7.42		1.13	1.27
		22.17	39.25		17.78	14.56		33.37	34.69		9.49	8.09		1.11	2.04
		24.3	40.92					31.85	14.67		6.88	13.62		1	1.69
		21.53	50.02					1.96	42.11		8.1	15.91		1.14	1.06
		20.13	45.23					14.12	20.09		5.12	12.6		0.76	2.5
														0.13	3

## Sheet: Fig. 2c
	Fig. 2c	FACS analysis on immune infiltrate in 4T1 tumors
		M1 Macrophages			M2 Macrophages			CD4 T-Lymphocites			CD8 T-Lymphocites			Natural Killer
		Mock	p140Cap		Mock	p140Cap		Mock	p140Cap		Mock	p140Cap		Mock	p140Cap
		17.78	24		0.6	0.16		49.5	52.06		10.34	18.98		0.63	1.6
		29.55	28.94		0.95	0.33		6.96	56.65		2.53	20.68		1.31	1.42
		24.14	34.82		1.72	0.06		60.27	50.92		16.98	15.41		1.12	1.38
		15.06	28.42		0.45	0.35		43.17	50.69		13.91	20.87		1.28	1.22
		25.12	36.05		1.36	0.2		9.91	4.51		3.48	14.57		0.87	2.31

## Sheet: Fig. 2d
	Fig. 2d	FACS analysis on PMN- and M-MDSC in TuBo tumors
		PMN-MDSC			M-MDSC
		Mock	p140Cap		Mock	p140Cap
		13.82	3.3		11.4	7.7
		11.92	8.22		10.92	26.22
		21.07	14.97		11.87	20.05
		7.35	7.75		11.6	3.65
		9.04	17.06		13.05	4.73
		20.62	6.01		11.36	25.94
		20.09	8.99		7.1	13.04
		24.39	9		10.8	10
		FACS analysis on PMN- and M-MDSC in 4T1 tumors
		PMN-MDSC			M-MDSC
		Mock	p140Cap		Mock	p140Cap
		4.34	2.48		0.9	0.5
		18.26	2.93		2.74	0.37
		4.32	5.28		1.19	0.54
		14.37	1.63		2.23	6.89
		4.87	4.9		0.21	0.75
		4.78	3		0.39	1.32
		15.18	7.84		0.77	0.73
					1.36	4.23

## Sheet: Fig. 3b
	Fig. 3b	G-CSF RT-PCR and ELISA on TuBo and 4T1 cells
		RT-PCR TuBo cells			ELISA TuBo cells
		Mock	p140Cap		Mock	p140Cap
		1	0.43		118.539	116.751
		0.72	0.44		130.594	104.327
		1.12	0.61		133.111	103.782
		1.24	0.55		132.484	98
		RT-PCR 4T1 cells			ELISA 4T1 cells
		Mock	p140Cap		Mock	p140Cap
		0.98	0.3		208.349	158.579
		1.01	0.31		199.322	162.912
		1.15	0.57		180.304	152.683

## Sheet: Fig. 3c
	Fig. 3c	G-CSF RT-PCR on TuBo and 4T1 tumors
		TuBo tumors			4T1 tumors
		Mock	p140Cap		Mock	p140Cap
		1.12	0.45		1.02825	0.476432
		0.89	0.22		1.00937	0.613132
		0.8	0.4		1.00067	0.624111
		1.2	0.3		1.0035	0.599199

## Sheet: Fig. 4a
	Fig. 4a	PMN-MDSC in Blood, spleen and bone marrow of TuBo and 4T1-tumor bearing mice
		TuBo Tumor-bearing mice
		Mock									p140Cap
	Blood	71.64	61.67	60.11	61.64	63.34	78.08	91.69	86.73		54.37	47.73	64.94	47.18	50.51	31.49	25.19	64.47
	Spleen	31.53	22.74	28.24	25.79	25.81	35.21	59.91	52.02		11.53	7.84	16.72	32.37	34.1	8.96	8.14	17.31
	Bone marrow	72.33	68.24	74.55	72.46	73.67	73.36	80.3	78.22		63.07	64.48	63.13	79.24	72.18	69.1	75.32	70.82
		4T1 Tumor-bearing mice
		Mock									p140Cap
	Blood	63.5	52.6	40.09	41.3	41.74	47.2	42.09			32.65	40.95	40.57	38.1	40.75	45.62	33.35
	Spleen	14.5	13	19.83	20.45	33.35	14.5	7.06	13	19.83	7.21	6.87	13.82	9.74	20.45	7.21	6.87	13.82	9.74
	Bone marrow	40.26	63.5	46.45	59.57	45.93	67.11	56.22			56.9	65.91	61.97	46.09	56.96	39.97	43.56

## Sheet: Fig. 4b
	Fig. 4b	PMN-MDSC in lungs of 4T1 tumor-bearing mice
		Lungs
		Mock	p140Cap
		36.23	26.86
		33.66	23.42
		37.84	29.52
		38.7	35.5
		35.9	27.8

## Sheet: Fig. 4c
	Fig. 4c	G-CSF ELISA assay on serum of TuBo and 4T1 tumor-bearing mice
		TuBo			4T1
		Mock	p140Cap		Mock	p140Cap
		1281.86	710.149		971.674	1075.28
		1203.18	681.898		1464.97	979.444
		1195.23	621.103		1097.93	1065.01
		1327.41	951.383		1380.12	748.325
					1576.02	784.73

## Sheet: Fig. 5a
	Fig. 5a	Mammospheres number in TuBo, 4t1 and MDA-MB-231 cells
		TuBo cells			4T1 cells			MDA-MB-231 cells
		Mock	p140Cap		Mock	p140Cap		Mock	p140Cap
		27.8	17.3		20.9	10.5		8.2	6.2
		32.5	11.3		19.5	10.3		7.3	4.3
		32.8	10		34.2	24.4		9.2	4.5
		16.87	16.47		42.6	22.3		9.7	8
		18.67	8.3		35.2	17.6		9.2	7.7
								9.8	6.7
								7.8	5.7

[truncated: 42 more sheets: Fig. 5b, Fig. 5d, Fig. 5e, Fig. 5g, Fig. 5h, Fig. 6b, Fig. 6c, Fig. 6d, Fig. 6e, Fig. 6f, Fig. 6g, Fig. 6h, Fig. 6i, Fig. 6j, Fig. 6k, Fig. 7a, Fig. 7b, Fig. 7c, Fig. 7d, Fig. 7e …]
